# Supplementary material for: Exploring Co-Occurrence Patterns to Understand Epiphyte–Liana Interactions
Source: Plants (Basel). 2025 Jan 6;14(1):140. doi: 10.3390/plants14010140 (PMC11722571; doi:10.3390/plants14010140)
Supplement: Supplementary file 1 [file plants-14-00140-s001.zip]

Archive with 1 entries (1 files):
- plants-3370455-supplementary.pdf
